# Supplementary material for: Phonological perception by birds: budgerigars can perceive lexical stress
Source: Anim Cogn. 2016 Feb 25;19:643–54. doi: 10.1007/s10071-016-0968-3 (PMC4824828; doi:10.1007/s10071-016-0968-3)
Supplement: Supplementary file 1 — Supplementary material 1 (ZIP 28778 kb) [file 10071_2016_968_MOESM1_ESM.zip]

Archive with 458 entries (457 files):
- 10071-968/
- 10071-968/readme.txt
- 10071-968/S1 amp only - artificial iambic - gapu .wav
- 10071-968/S1 amp only - artificial iambic - gazi .wav
- 10071-968/S1 amp only - artificial iambic - kena .wav
- 10071-968/S1 amp only - artificial iambic - kezi .wav
- 10071-968/S1 amp only - artificial iambic - nake .wav
- 10071-968/S1 amp only - artificial iambic - navo .wav
- 10071-968/S1 amp only - artificial iambic - puga .wav
- 10071-968/S1 amp only - artificial iambic - puvo .wav
- 10071-968/S1 amp only - artificial iambic - voke .wav
- 10071-968/S1 amp only - artificial iambic - vona .wav
- 10071-968/S1 amp only - artificial iambic - ziga .wav
- 10071-968/S1 amp only - artificial iambic - zipu .wav
- 10071-968/S1 amp only - artificial trochaic - gapu .wav
- 10071-968/S1 amp only - artificial trochaic - gazi .wav
- 10071-968/S1 amp only - artificial trochaic - kena .wav
- 10071-968/S1 amp only - artificial trochaic - kezi .wav
- 10071-968/S1 amp only - artificial trochaic - nake .wav
- 10071-968/S1 amp only - artificial trochaic - navo .wav
- 10071-968/S1 amp only - artificial trochaic - puga .wav
- 10071-968/S1 amp only - artificial trochaic - puvo .wav
- 10071-968/S1 amp only - artificial trochaic - voke .wav
- 10071-968/S1 amp only - artificial trochaic - vona .wav
- 10071-968/S1 amp only - artificial trochaic - ziga .wav
- 10071-968/S1 amp only - artificial trochaic - zipu .wav
- 10071-968/S1 dur only - artificial iambic - gapu .wav
- 10071-968/S1 dur only - artificial iambic - gazi .wav
- 10071-968/S1 dur only - artificial iambic - kena .wav
- 10071-968/S1 dur only - artificial iambic - kezi .wav
- 10071-968/S1 dur only - artificial iambic - nake .wav
- 10071-968/S1 dur only - artificial iambic - navo .wav
- 10071-968/S1 dur only - artificial iambic - puga .wav
- 10071-968/S1 dur only - artificial iambic - puvo .wav
- 10071-968/S1 dur only - artificial iambic - voke .wav
- 10071-968/S1 dur only - artificial iambic - vona .wav
- 10071-968/S1 dur only - artificial iambic - ziga .wav
- 10071-968/S1 dur only - artificial iambic - zipu .wav
- 10071-968/S1 dur only - artificial trochaic - gapu .wav
- 10071-968/S1 dur only - artificial trochaic - gazi .wav
- 10071-968/S1 dur only - artificial trochaic - kena .wav
- 10071-968/S1 dur only - artificial trochaic - kezi .wav
- 10071-968/S1 dur only - artificial trochaic - nake .wav
- 10071-968/S1 dur only - artificial trochaic - navo .wav
- 10071-968/S1 dur only - artificial trochaic - puga .wav
- 10071-968/S1 dur only - artificial trochaic - puvo .wav
- 10071-968/S1 dur only - artificial trochaic - voke .wav
- 10071-968/S1 dur only - artificial trochaic - vona .wav
- 10071-968/S1 dur only - artificial trochaic - ziga .wav
- 10071-968/S1 dur only - artificial trochaic - zipu .wav
- 10071-968/S1 no amp - artificial iambic - gapu .wav
- 10071-968/S1 no amp - artificial iambic - gazi .wav
- 10071-968/S1 no amp - artificial iambic - kena .wav
- 10071-968/S1 no amp - artificial iambic - kezi .wav
- 10071-968/S1 no amp - artificial iambic - nake .wav
- 10071-968/S1 no amp - artificial iambic - navo .wav
- 10071-968/S1 no amp - artificial iambic - puga .wav
- 10071-968/S1 no amp - artificial iambic - puvo .wav
- 10071-968/S1 no amp - artificial iambic - voke .wav
- 10071-968/S1 no amp - artificial iambic - vona .wav
- 10071-968/S1 no amp - artificial iambic - ziga .wav
- 10071-968/S1 no amp - artificial iambic - zipu .wav
- 10071-968/S1 no amp - artificial trochaic - gapu .wav
- 10071-968/S1 no amp - artificial trochaic - gazi .wav
- 10071-968/S1 no amp - artificial trochaic - kena .wav
- 10071-968/S1 no amp - artificial trochaic - kezi .wav
- 10071-968/S1 no amp - artificial trochaic - nake .wav
- 10071-968/S1 no amp - artificial trochaic - navo .wav
- 10071-968/S1 no amp - artificial trochaic - puga .wav
- 10071-968/S1 no amp - artificial trochaic - puvo .wav
- 10071-968/S1 no amp - artificial trochaic - voke .wav
- 10071-968/S1 no amp - artificial trochaic - vona .wav
- 10071-968/S1 no amp - artificial trochaic - ziga .wav
- 10071-968/S1 no amp - artificial trochaic - zipu .wav
- 10071-968/S1 no dur - artificial iambic - gapu .wav
- 10071-968/S1 no dur - artificial iambic - gazi .wav
- 10071-968/S1 no dur - artificial iambic - kena .wav
- 10071-968/S1 no dur - artificial iambic - kezi .wav
- 10071-968/S1 no dur - artificial iambic - nake .wav
- 10071-968/S1 no dur - artificial iambic - navo .wav
- 10071-968/S1 no dur - artificial iambic - puga .wav
- 10071-968/S1 no dur - artificial iambic - puvo .wav
- 10071-968/S1 no dur - artificial iambic - voke .wav
- 10071-968/S1 no dur - artificial iambic - vona .wav
- 10071-968/S1 no dur - artificial iambic - ziga .wav
- 10071-968/S1 no dur - artificial iambic - zipu .wav
- 10071-968/S1 no dur - artificial trochaic - gapu .wav
- 10071-968/S1 no dur - artificial trochaic - gazi .wav
- 10071-968/S1 no dur - artificial trochaic - kena .wav
- 10071-968/S1 no dur - artificial trochaic - kezi .wav
- 10071-968/S1 no dur - artificial trochaic - nake .wav
- 10071-968/S1 no dur - artificial trochaic - navo .wav
- 10071-968/S1 no dur - artificial trochaic - puga .wav
- 10071-968/S1 no dur - artificial trochaic - puvo .wav
- 10071-968/S1 no dur - artificial trochaic - voke .wav
- 10071-968/S1 no dur - artificial trochaic - vona .wav
- 10071-968/S1 no dur - artificial trochaic - ziga .wav
- 10071-968/S1 no dur - artificial trochaic - zipu .wav
- 10071-968/S1 no pitch - artificial iambic - gapu .wav
- 10071-968/S1 no pitch - artificial iambic - gazi .wav
- 10071-968/S1 no pitch - artificial iambic - kena .wav
- 10071-968/S1 no pitch - artificial iambic - kezi .wav
- 10071-968/S1 no pitch - artificial iambic - nake .wav
- 10071-968/S1 no pitch - artificial iambic - navo .wav
- 10071-968/S1 no pitch - artificial iambic - puga .wav
- 10071-968/S1 no pitch - artificial iambic - puvo .wav
- 10071-968/S1 no pitch - artificial iambic - voke .wav
- 10071-968/S1 no pitch - artificial iambic - vona .wav
- 10071-968/S1 no pitch - artificial iambic - ziga .wav
- 10071-968/S1 no pitch - artificial iambic - zipu .wav
- 10071-968/S1 no pitch - artificial trochaic - gapu .wav
- 10071-968/S1 no pitch - artificial trochaic - gazi .wav
- 10071-968/S1 no pitch - artificial trochaic - kena .wav
- 10071-968/S1 no pitch - artificial trochaic - kezi .wav
- 10071-968/S1 no pitch - artificial trochaic - nake .wav
- 10071-968/S1 no pitch - artificial trochaic - navo .wav
- 10071-968/S1 no pitch - artificial trochaic - puga .wav
- 10071-968/S1 no pitch - artificial trochaic - puvo .wav
- 10071-968/S1 no pitch - artificial trochaic - voke .wav
- 10071-968/S1 no pitch - artificial trochaic - vona .wav
- 10071-968/S1 no pitch - artificial trochaic - ziga .wav
- 10071-968/S1 no pitch - artificial trochaic - zipu .wav
- 10071-968/S1 no vowel - artificial iambic - gapu .wav
- 10071-968/S1 no vowel - artificial iambic - gazi .wav
- 10071-968/S1 no vowel - artificial iambic - kena .wav
- 10071-968/S1 no vowel - artificial iambic - kezi .wav
- 10071-968/S1 no vowel - artificial iambic - nake .wav
- 10071-968/S1 no vowel - artificial iambic - navo .wav
- 10071-968/S1 no vowel - artificial iambic - puga .wav
- 10071-968/S1 no vowel - artificial iambic - puvo .wav
- 10071-968/S1 no vowel - artificial iambic - voke .wav
- 10071-968/S1 no vowel - artificial iambic - vona .wav
- 10071-968/S1 no vowel - artificial iambic - ziga .wav
- 10071-968/S1 no vowel - artificial iambic - zipu .wav
- 10071-968/S1 no vowel - artificial trochaic - gapu .wav
- 10071-968/S1 no vowel - artificial trochaic - gazi .wav
- 10071-968/S1 no vowel - artificial trochaic - kena .wav
- 10071-968/S1 no vowel - artificial trochaic - kezi .wav
- 10071-968/S1 no vowel - artificial trochaic - nake .wav
- 10071-968/S1 no vowel - artificial trochaic - navo .wav
- 10071-968/S1 no vowel - artificial trochaic - puga .wav
- 10071-968/S1 no vowel - artificial trochaic - puvo .wav
- 10071-968/S1 no vowel - artificial trochaic - voke .wav
- 10071-968/S1 no vowel - artificial trochaic - vona .wav
- 10071-968/S1 no vowel - artificial trochaic - ziga .wav
- 10071-968/S1 no vowel - artificial trochaic - zipu .wav
- 10071-968/S1 pitch only - artificial iambic - gapu .wav
- 10071-968/S1 pitch only - artificial iambic - gazi .wav
- 10071-968/S1 pitch only - artificial iambic - kena .wav
- 10071-968/S1 pitch only - artificial iambic - kezi .wav
- 10071-968/S1 pitch only - artificial iambic - nake .wav
- 10071-968/S1 pitch only - artificial iambic - navo .wav
- 10071-968/S1 pitch only - artificial iambic - puga .wav
- 10071-968/S1 pitch only - artificial iambic - puvo .wav
- 10071-968/S1 pitch only - artificial iambic - voke .wav
- 10071-968/S1 pitch only - artificial iambic - vona .wav
- 10071-968/S1 pitch only - artificial iambic - ziga .wav
- 10071-968/S1 pitch only - artificial iambic - zipu .wav
- 10071-968/S1 pitch only - artificial trochaic - gapu .wav
- 10071-968/S1 pitch only - artificial trochaic - gazi .wav
- 10071-968/S1 pitch only - artificial trochaic - kena .wav
- 10071-968/S1 pitch only - artificial trochaic - kezi .wav
- 10071-968/S1 pitch only - artificial trochaic - nake .wav
- 10071-968/S1 pitch only - artificial trochaic - navo .wav
- 10071-968/S1 pitch only - artificial trochaic - puga .wav
- 10071-968/S1 pitch only - artificial trochaic - puvo .wav
- 10071-968/S1 pitch only - artificial trochaic - voke .wav
- 10071-968/S1 pitch only - artificial trochaic - vona .wav
- 10071-968/S1 pitch only - artificial trochaic - ziga .wav
- 10071-968/S1 pitch only - artificial trochaic - zipu .wav
- 10071-968/S1 training - artificial iambic - gapu .wav
- 10071-968/S1 training - artificial iambic - gazi .wav
- 10071-968/S1 training - artificial iambic - kena .wav
- 10071-968/S1 training - artificial iambic - kezi .wav
- 10071-968/S1 training - artificial iambic - nake .wav
- 10071-968/S1 training - artificial iambic - navo .wav
- 10071-968/S1 training - artificial iambic - puga .wav
- 10071-968/S1 training - artificial iambic - puvo .wav
- 10071-968/S1 training - artificial iambic - voke .wav
- 10071-968/S1 training - artificial iambic - vona .wav
- 10071-968/S1 training - artificial iambic - ziga .wav
- 10071-968/S1 training - artificial iambic - zipu .wav
- 10071-968/S1 training - artificial trochaic - gapu .wav
- 10071-968/S1 training - artificial trochaic - gazi .wav
- 10071-968/S1 training - artificial trochaic - kena .wav
- 10071-968/S1 training - artificial trochaic - kezi .wav
- 10071-968/S1 training - artificial trochaic - nake .wav
- 10071-968/S1 training - artificial trochaic - navo .wav
- 10071-968/S1 training - artificial trochaic - puga .wav
- 10071-968/S1 training - artificial trochaic - puvo .wav
- 10071-968/S1 training - artificial trochaic - voke .wav
- 10071-968/S1 training - artificial trochaic - vona .wav
- 10071-968/S1 training - artificial trochaic - ziga .wav
- 10071-968/S1 training - artificial trochaic - zipu .wav
- 10071-968/S1 vowel only - artificial iambic - gapu .wav
- 10071-968/S1 vowel only - artificial iambic - gazi .wav
- 10071-968/S1 vowel only - artificial iambic - kena .wav
- 10071-968/S1 vowel only - artificial iambic - kezi .wav
- 10071-968/S1 vowel only - artificial iambic - nake .wav
- 10071-968/S1 vowel only - artificial iambic - navo .wav
- 10071-968/S1 vowel only - artificial iambic - puga .wav
- 10071-968/S1 vowel only - artificial iambic - puvo .wav
- 10071-968/S1 vowel only - artificial iambic - voke .wav
- 10071-968/S1 vowel only - artificial iambic - vona .wav
- 10071-968/S1 vowel only - artificial iambic - ziga .wav
- 10071-968/S1 vowel only - artificial iambic - zipu .wav
- 10071-968/S1 vowel only - artificial trochaic - gapu .wav
- 10071-968/S1 vowel only - artificial trochaic - gazi .wav
- 10071-968/S1 vowel only - artificial trochaic - kena .wav
- 10071-968/S1 vowel only - artificial trochaic - kezi .wav
- 10071-968/S1 vowel only - artificial trochaic - nake .wav
- 10071-968/S1 vowel only - artificial trochaic - navo .wav
- 10071-968/S1 vowel only - artificial trochaic - puga .wav
- 10071-968/S1 vowel only - artificial trochaic - puvo .wav
- 10071-968/S1 vowel only - artificial trochaic - voke .wav
- 10071-968/S1 vowel only - artificial trochaic - vona .wav
- 10071-968/S1 vowel only - artificial trochaic - ziga .wav
- 10071-968/S1 vowel only - artificial trochaic - zipu .wav
- 10071-968/S2 amp only - artificial iambic - deji .wav
- 10071-968/S2 amp only - artificial iambic - delu .wav
- 10071-968/S2 amp only - artificial iambic - jimi .wav
- 10071-968/S2 amp only - artificial iambic - jito .wav
- 10071-968/S2 amp only - artificial iambic - lusu .wav
- 10071-968/S2 amp only - artificial iambic - luto .wav
- 10071-968/S2 amp only - artificial iambic - mide .wav
- 10071-968/S2 amp only - artificial iambic - miji .wav
- 10071-968/S2 amp only - artificial iambic - sude .wav
- 10071-968/S2 amp only - artificial iambic - sulu .wav
- 10071-968/S2 amp only - artificial iambic - tomi .wav
- 10071-968/S2 amp only - artificial iambic - tosu .wav
- 10071-968/S2 amp only - artificial trochaic - deji .wav
- 10071-968/S2 amp only - artificial trochaic - delu .wav
- 10071-968/S2 amp only - artificial trochaic - jimi .wav
- 10071-968/S2 amp only - artificial trochaic - jito .wav
- 10071-968/S2 amp only - artificial trochaic - lusu .wav
- 10071-968/S2 amp only - artificial trochaic - luto .wav
- 10071-968/S2 amp only - artificial trochaic - mide .wav
- 10071-968/S2 amp only - artificial trochaic - miji .wav
- 10071-968/S2 amp only - artificial trochaic - sude .wav
- 10071-968/S2 amp only - artificial trochaic - sulu .wav
- 10071-968/S2 amp only - artificial trochaic - tomi .wav
- 10071-968/S2 amp only - artificial trochaic - tosu .wav
- 10071-968/S2 dur only - artificial iambic - deji .wav
- 10071-968/S2 dur only - artificial iambic - delu .wav
- 10071-968/S2 dur only - artificial iambic - jimi .wav
- 10071-968/S2 dur only - artificial iambic - jito .wav
- 10071-968/S2 dur only - artificial iambic - lusu .wav
- 10071-968/S2 dur only - artificial iambic - luto .wav
- 10071-968/S2 dur only - artificial iambic - mide .wav
- 10071-968/S2 dur only - artificial iambic - miji .wav
- 10071-968/S2 dur only - artificial iambic - sude .wav
- 10071-968/S2 dur only - artificial iambic - sulu .wav
- 10071-968/S2 dur only - artificial iambic - tomi .wav
- 10071-968/S2 dur only - artificial iambic - tosu .wav
- 10071-968/S2 dur only - artificial trochaic - deji .wav
- 10071-968/S2 dur only - artificial trochaic - delu .wav
- 10071-968/S2 dur only - artificial trochaic - jimi .wav
- 10071-968/S2 dur only - artificial trochaic - jito .wav
- 10071-968/S2 dur only - artificial trochaic - lusu .wav
- 10071-968/S2 dur only - artificial trochaic - luto .wav
- 10071-968/S2 dur only - artificial trochaic - mide .wav
- 10071-968/S2 dur only - artificial trochaic - miji .wav
- 10071-968/S2 dur only - artificial trochaic - sude .wav
- 10071-968/S2 dur only - artificial trochaic - sulu .wav
- 10071-968/S2 dur only - artificial trochaic - tomi .wav
- 10071-968/S2 dur only - artificial trochaic - tosu .wav
- 10071-968/S2 no amp - artificial iambic - deji .wav
- 10071-968/S2 no amp - artificial iambic - delu .wav
- 10071-968/S2 no amp - artificial iambic - jimi .wav
- 10071-968/S2 no amp - artificial iambic - jito .wav
- 10071-968/S2 no amp - artificial iambic - lusu .wav
- 10071-968/S2 no amp - artificial iambic - luto .wav
- 10071-968/S2 no amp - artificial iambic - mide .wav
- 10071-968/S2 no amp - artificial iambic - miji .wav
- 10071-968/S2 no amp - artificial iambic - sude .wav
- 10071-968/S2 no amp - artificial iambic - sulu .wav
- 10071-968/S2 no amp - artificial iambic - tomi .wav
- 10071-968/S2 no amp - artificial iambic - tosu .wav
- 10071-968/S2 no amp - artificial trochaic - deji .wav
- 10071-968/S2 no amp - artificial trochaic - delu .wav
- 10071-968/S2 no amp - artificial trochaic - jimi .wav
- 10071-968/S2 no amp - artificial trochaic - jito .wav
- 10071-968/S2 no amp - artificial trochaic - lusu .wav
- 10071-968/S2 no amp - artificial trochaic - luto .wav
- 10071-968/S2 no amp - artificial trochaic - mide .wav
- 10071-968/S2 no amp - artificial trochaic - miji .wav
- 10071-968/S2 no amp - artificial trochaic - sude .wav
- 10071-968/S2 no amp - artificial trochaic - sulu .wav
- 10071-968/S2 no amp - artificial trochaic - tomi .wav
- 10071-968/S2 no amp - artificial trochaic - tosu .wav
- 10071-968/S2 no dur - artificial iambic - deji .wav
- 10071-968/S2 no dur - artificial iambic - delu .wav
- 10071-968/S2 no dur - artificial iambic - jimi .wav
- 10071-968/S2 no dur - artificial iambic - jito .wav
- 10071-968/S2 no dur - artificial iambic - lusu .wav
- 10071-968/S2 no dur - artificial iambic - luto .wav
- 10071-968/S2 no dur - artificial iambic - mide .wav
- 10071-968/S2 no dur - artificial iambic - miji .wav
- 10071-968/S2 no dur - artificial iambic - sude .wav
- 10071-968/S2 no dur - artificial iambic - sulu .wav
[truncated: 158 more entries]
