# Supplementary material for: Phonological perception by birds: budgerigars can perceive lexical stress
Source: Anim Cogn. 2016 Feb 25;19:643–54. doi: 10.1007/s10071-016-0968-3 (PMC4824828; doi:10.1007/s10071-016-0968-3)
Supplement: Supplementary file 1 — Supplementary material 1 (ZIP 28778 kb) [file 10071_2016_968_MOESM1_ESM.zip › 10071-968/readme.txt]

Contained in this folder are all sound files used in the experiment. Below we explain what the descriptors in the file names mean:

S1 = set 1 - stimuli that come from training set 1 (see Table 1 in the manuscript) 
S2 = set 2 - stimuli that come from training set 2 (see Table 1 in the manuscript) 

trochaic - 2 syllable nonsense word where the first syllable is stressed and the second syllable is unstressed
iambic - 2 syllable nonsense word where the first syllable is unstressed and the second syllable is stressed

training = these are the stimuli that were used in training or generalization testing to novel stimuli (half of participants were trained with set 1 and tested with set 2 and vice versa)

stimuli used in generalization testing to stimuli with absent cues:
amp only = amplitude only - all cues other than amplitude were removed
dur only = duration only - all cues other than duration were removed
pitch only = all cues other than pitch were removed
vowel only = vowel quality only - all cues other than vowel quality were removed
no amp = no amplitude - all cues were available except amplitude
no dur = no duration - all cues were available except duration
no pitch = all cues were available except pitch
no vowel = no vowel quality - all cues were available except vowel quality

syllable stressed - stressed version of single syllable (used in preliminary training) 
syllable unstressed - unstressed version of single syllable (used in preliminary training) 
